# Supplementary material for: Larval ecology and infestation indices of two major arbovirus vectors, Aedes aegypti and Aedes albopictus (Diptera: Culicidae), in Brazzaville, the capital city of the Republic of the Congo
Source: Parasit Vectors. 2020 Sep 25;13:492. doi: 10.1186/s13071-020-04374-x (PMC7519569; doi:10.1186/s13071-020-04374-x)
Supplement: Supplementary file 1 — Additional file 1: Table S1. Input files used for modelling binary logistic regression and a negative binomial regression model. [file 13071_2020_4374_MOESM1_ESM.xlsx]

## Sheet: Table S1
							Additional file1: Table S1. Input files used for modelling binary logistic regression and a negative binomial regression model.
Ae_aegypti_pupae_presence	Ae_albopictus_pupae_presence	Ae_aegypti_immature_stages_presence	Ae_albopictus_immature_stages_presence	Ae_aegypti_pupae_number	Ae_albopictus_pupae_number	Neighbourhoods_location	Container_types	material	colour	building_dis	plant_dis	ground_dis	breed_numb_rad_2m	shade	water_source	water_quality	Plant_residues	Container_volume	Water_volume
no	yes	no	yes	0	58	suburb	discarded_tanks	plastic	light	[0-5]	[0-5]	[0-1]	[0-5]	partial	rain	clear	yes	[5-50]	[<5]
no	no	no	no	0	0	suburb	water_storage	metal	black	[0-5]	[0-5]	[0-1]	[0-5]	none	rain	turbid	yes	[>50]	[5-50]
no	yes	no	yes	0	10	suburb	used_tyres	rubber	black	[0-5]	[0-5]	[0-1]	[0-5]	full	rain	turbid	yes	[5-50]	[<5]
no	yes	yes	yes	0	31	suburb	used_tyres	rubber	black	[0-5]	[0-5]	[2-3]	[0-5]	full	rain	turbid	yes	[5-50]	[<5]
no	no	no	no	0	0	suburb	discarded_tanks	metal	black	[0-5]	[0-5]	[0-1]	[0-5]	full	rain	clear	no	[>50]	[>50]
no	yes	no	yes	0	13	suburb	water_storage	plastic	light	[0-5]	[0-5]	[0-1]	[0-5]	full	tap	clear	yes	[5-50]	[5-50]
no	no	no	yes	0	0	suburb	water_storage	plastic	light	[0-5]	[0-5]	[0-1]	[0-5]	full	tap	clear	yes	[5-50]	[5-50]
no	yes	no	yes	0	3	suburb	water_storage	plastic	light	[0-5]	[0-5]	[0-1]	[0-5]	full	tap	clear	yes	[5-50]	[5-50]
no	yes	no	yes	0	3	suburb	discarded_tanks	metal	light	[0-5]	[0-5]	[0-1]	[0-5]	none	rain	clear	no	[5-50]	[<5]
no	no	no	yes	0	0	suburb	discarded_tanks	plastic	light	[0-5]	[0-5]	[0-1]	[0-5]	full	rain	turbid	yes	[5-50]	[<5]
no	no	no	no	0	0	suburb	discarded_tanks	plastic	transparent	[0-5]	[0-5]	[0-1]	[0-5]	full	rain	clear	no	[5-50]	[<5]
no	yes	no	yes	0	1	suburb	discarded_tanks	miscelaneous	transparent	[0-5]	[0-5]	[0-1]	[0-5]	partial	rain	clear	yes	[5-50]	[<5]
no	no	no	no	0	0	suburb	discarded_tanks	metal	light	[0-5]	[0-5]	[0-1]	[0-5]	full	rain	clear	yes	[5-50]	[<5]
no	no	no	no	0	0	suburb	discarded_tanks	metal	light	[0-5]	[0-5]	[0-1]	[0-5]	full	rain	clear	yes	[5-50]	[<5]
no	no	no	yes	0	0	suburb	miscellaneous	plastic	light	[0-5]	[0-5]	[0-1]	[0-5]	none	rain	clear	yes	[5-50]	[<5]
no	no	no	no	0	0	suburb	discarded_tanks	miscelaneous	transparent	[0-5]	[0-5]	[0-1]	[0-5]	full	rain	clear	no	[5-50]	[<5]
no	no	no	no	0	0	suburb	flower_pots	metal	light	[0-5]	[0-5]	[0-1]	[0-5]	full	rain	clear	no	[5-50]	[<5]
no	no	no	no	0	0	suburb	miscellaneous	plastic	light	[0-5]	[0-5]	[0-1]	[0-5]	full	rain	clear	no	[5-50]	[<5]
no	no	no	yes	0	0	suburb	discarded_tanks	plastic	light	[0-5]	[0-5]	[0-1]	[0-5]	partial	rain	clear	yes	[<5]	[<5]
no	no	no	no	0	0	suburb	miscellaneous	plastic	black	[0-5]	[0-5]	[0-1]	[0-5]	none	rain	clear	no	[5-50]	[<5]
no	no	no	yes	0	0	suburb	used_tyres	rubber	black	[0-5]	[0-5]	[0-1]	[0-5]	full	rain	turbid	yes	[5-50]	[<5]
no	yes	no	yes	0	10	suburb	used_tyres	rubber	black	[0-5]	[0-5]	[0-1]	[0-5]	full	rain	turbid	yes	[5-50]	[<5]
no	no	no	no	0	0	suburb	used_tyres	rubber	black	[0-5]	[0-5]	[0-1]	[0-5]	full	rain	turbid	yes	[5-50]	[<5]
no	no	no	yes	0	0	suburb	discarded_tanks	plastic	transparent	[0-5]	[0-5]	[0-1]	[0-5]	full	rain	clear	yes	[5-50]	[5-50]
no	no	no	yes	0	0	suburb	discarded_tanks	plastic	light	[0-5]	[>10]	[0-1]	[0-5]	full	rain	turbid	yes	[5-50]	[<5]
no	no	no	no	0	0	suburb	discarded_tanks	plastic	light	[0-5]	[>10]	[0-1]	[0-5]	full	rain	clear	no	[5-50]	[<5]
no	no	no	no	0	0	suburb	discarded_tanks	plastic	light	[0-5]	[>10]	[0-1]	[0-5]	full	rain	clear	no	[5-50]	[<5]
yes	yes	yes	yes	2	1	suburb	discarded_tanks	plastic	transparent	[0-5]	[0-5]	[0-1]	[0-5]	full	rain	turbid	yes	[5-50]	[<5]
no	no	no	yes	0	0	suburb	discarded_tanks	plastic	transparent	[0-5]	[0-5]	[0-1]	[0-5]	full	rain	turbid	yes	[5-50]	[<5]
no	no	no	no	0	0	suburb	water_storage	plastic	light	[0-5]	[>10]	[0-1]	[0-5]	full	tap	clear	no	[5-50]	[<5]
no	no	no	no	0	0	suburb	water_storage	plastic	light	[0-5]	[>10]	[0-1]	[0-5]	none	tap	clear	no	[5-50]	[<5]
no	no	no	no	0	0	suburb	water_storage	plastic	light	[0-5]	[>10]	[0-1]	[0-5]	full	tap	clear	no	[5-50]	[<5]
no	no	no	no	0	0	suburb	discarded_tanks	metal	light	[0-5]	[0-5]	[0-1]	[0-5]	full	rain	turbid	yes	[5-50]	[<5]
no	yes	no	yes	0	12	suburb	used_tyres	rubber	black	[0-5]	[5-10]	[0-1]	[0-5]	none	rain	turbid	yes	[5-50]	[<5]
no	yes	yes	yes	0	2	suburb	used_tyres	rubber	black	[0-5]	[>10]	[0-1]	[0-5]	none	rain	turbid	yes	[5-50]	[<5]
no	yes	no	yes	0	8	suburb	used_tyres	rubber	black	[0-5]	[>10]	[0-1]	[0-5]	none	rain	turbid	yes	[5-50]	[<5]
no	no	no	no	0	0	suburb	used_tyres	rubber	black	[0-5]	[5-10]	[0-1]	[0-5]	none	rain	turbid	yes	[<5]	[<5]
no	no	no	no	0	0	suburb	miscellaneous	plastic	light	[0-5]	[>10]	[0-1]	[0-5]	none	rain	clear	no	[<5]	[<5]
no	no	no	no	0	0	suburb	water_storage	metal	light	[0-5]	[>10]	[0-1]	[0-5]	none	rain	clear	no	[5-50]	[<5]
no	yes	no	yes	0	2	suburb	flower_pots	metal	light	[0-5]	[0-5]	[0-1]	[0-5]	partial	rain	clear	no	[<5]	[<5]
no	no	no	yes	0	0	suburb	water_storage	plastic	light	[0-5]	[0-5]	[0-1]	[0-5]	none	tap	clear	no	[5-50]	[<5]
no	yes	no	yes	0	3	suburb	water_storage	plastic	light	[0-5]	[0-5]	[0-1]	[0-5]	none	tap	clear	no	[<5]	[<5]
no	yes	no	yes	0	3	suburb	water_storage	plastic	light	[0-5]	[0-5]	[0-1]	[0-5]	none	tap	clear	no	[<5]	[<5]
no	no	no	yes	0	0	suburb	water_storage	plastic	light	[0-5]	[0-5]	[0-1]	[0-5]	none	tap	clear	no	[<5]	[<5]
no	no	no	no	0	0	suburb	flower_pots	plastic	transparent	[0-5]	[0-5]	[0-1]	[0-5]	partial	rain	clear	no	[<5]	[<5]
no	no	no	no	0	0	suburb	water_storage	plastic	light	[0-5]	[0-5]	[0-1]	[0-5]	partial	rain	clear	no	[<5]	[<5]
no	no	no	no	0	0	suburb	water_storage	plastic	light	[0-5]	[0-5]	[0-1]	[0-5]	partial	rain	clear	no	[<5]	[<5]
no	no	no	no	0	0	suburb	water_storage	plastic	light	[0-5]	[0-5]	[0-1]	[0-5]	partial	rain	clear	no	[5-50]	[<5]
no	no	no	no	0	0	suburb	used_tyres	rubber	black	[0-5]	[0-5]	[0-1]	[0-5]	none	rain	clear	yes	[5-50]	[<5]
no	no	no	yes	0	0	suburb	discarded_tanks	plastic	light	[5-10]	[0-5]	[0-1]	[0-5]	none	rain	clear	no	[5-50]	[<5]
no	no	no	no	0	0	suburb	used_tyres	rubber	black	[5-10]	[0-5]	[0-1]	[0-5]	full	rain	clear	yes	[<5]	[<5]
no	no	no	no	0	0	suburb	water_storage	plastic	light	[5-10]	[0-5]	[0-1]	[0-5]	full	tap	clear	no	[<5]	[<5]
no	yes	no	yes	0	13	suburb	discarded_tanks	metal	light	[0-5]	[0-5]	[0-1]	[0-5]	full	rain	clear	yes	[<5]	[<5]
no	no	no	yes	0	0	suburb	miscellaneous	plastic	light	[0-5]	[0-5]	[0-1]	[0-5]	none	tap	clear	no	[<5]	[5-50]
no	no	no	no	0	0	suburb	miscellaneous	metal	black	[0-5]	[0-5]	[0-1]	[0-5]	none	rain	clear	yes	[<5]	[<5]
no	no	no	no	0	0	suburb	discarded_tanks	metal	black	[0-5]	[0-5]	[0-1]	[0-5]	none	rain	clear	yes	[<5]	[<5]
no	yes	no	yes	0	1	suburb	discarded_tanks	plastic	transparent	[0-5]	[0-5]	[0-1]	[0-5]	full	rain	clear	yes	[5-50]	[<5]
no	no	no	no	0	0	suburb	used_tyres	rubber	black	[0-5]	[>10]	[0-1]	[0-5]	none	rain	clear	yes	[<5]	[<5]
no	yes	no	yes	0	4	suburb	discarded_tanks	metal	light	[0-5]	[>10]	[0-1]	[0-5]	none	rain	clear	no	[<5]	[<5]
no	no	no	no	0	0	suburb	miscellaneous	metal	light	[0-5]	[0-5]	[0-1]	[0-5]	partial	rain	clear	yes	[<5]	[<5]
no	yes	no	yes	0	18	suburb	flower_pots	plastic	transparent	[0-5]	[0-5]	[0-1]	[0-5]	full	rain	clear	no	[5-50]	[<5]
no	no	no	no	0	0	suburb	used_tyres	rubber	black	[0-5]	[0-5]	[0-1]	[0-5]	none	rain	clear	yes	[<5]	[<5]
no	no	no	no	0	0	suburb	used_tyres	rubber	black	[5-10]	[0-5]	[0-1]	[0-5]	none	rain	clear	yes	[5-50]	[<5]
no	yes	no	yes	0	12	suburb	discarded_tanks	plastic	light	[0-5]	[>10]	[2-3]	[0-5]	none	rain	turbid	yes	[5-50]	[5-50]
no	no	no	no	0	0	suburb	flower_pots	plastic	transparent	[0-5]	[0-5]	[0-1]	[0-5]	none	rain	clear	yes	[5-50]	[<5]
no	no	no	no	0	0	suburb	discarded_tanks	plastic	transparent	[5-10]	[>10]	[0-1]	[0-5]	none	rain	polluted	no	[5-50]	[<5]
no	no	no	yes	0	0	suburb	used_tyres	rubber	black	[0-5]	[0-5]	[0-1]	[0-5]	none	rain	turbid	yes	[<5]	[<5]
yes	yes	yes	yes	6	3	suburb	flower_pots	plastic	transparent	[0-5]	[0-5]	[0-1]	[0-5]	full	rain	clear	yes	[<5]	[<5]
no	yes	no	yes	0	2	suburb	miscellaneous	metal	light	[0-5]	[0-5]	[0-1]	[0-5]	none	rain	clear	yes	[5-50]	[<5]
no	yes	no	yes	0	5	suburb	flower_pots	plastic	transparent	[0-5]	[0-5]	[0-1]	[0-5]	full	rain	clear	yes	[<5]	[<5]
no	no	no	no	0	0	suburb	used_tyres	rubber	black	[5-10]	[0-5]	[0-1]	[0-5]	partial	rain	clear	yes	[5-50]	[<5]
no	no	no	no	0	0	suburb	discarded_tanks	miscelaneous	transparent	[5-10]	[0-5]	[0-1]	[0-5]	full	rain	clear	no	[5-50]	[<5]
no	no	no	no	0	0	suburb	discarded_tanks	miscelaneous	transparent	[5-10]	[0-5]	[0-1]	[0-5]	full	rain	clear	no	[5-50]	[<5]
no	no	no	no	0	0	suburb	discarded_tanks	miscelaneous	transparent	[5-10]	[0-5]	[0-1]	[0-5]	full	rain	clear	no	[5-50]	[<5]
no	no	no	no	0	0	suburb	discarded_tanks	miscelaneous	transparent	[5-10]	[0-5]	[0-1]	[0-5]	full	rain	clear	no	[5-50]	[<5]
no	no	no	no	0	0	suburb	discarded_tanks	miscelaneous	transparent	[5-10]	[0-5]	[0-1]	[0-5]	full	rain	clear	no	[5-50]	[<5]
yes	yes	yes	yes	1	1	suburb	discarded_tanks	plastic	light	[0-5]	[0-5]	[0-1]	[0-5]	full	rain	clear	yes	[<5]	[5-50]
yes	yes	yes	yes	7	17	suburb	miscellaneous	plastic	black	[0-5]	[0-5]	[0-1]	[0-5]	full	rain	turbid	yes	[5-50]	[<5]
no	yes	no	yes	0	6	suburb	discarded_tanks	plastic	transparent	[0-5]	[0-5]	[0-1]	[0-5]	full	rain	clear	yes	[5-50]	[<5]
no	no	no	no	0	0	suburb	miscellaneous	plastic	light	[0-5]	[0-5]	[0-1]	[0-5]	full	rain	clear	yes	[5-50]	[<5]
no	no	no	no	0	0	suburb	miscellaneous	plastic	light	[0-5]	[0-5]	[0-1]	[0-5]	full	rain	clear	yes	[5-50]	[<5]
no	no	no	no	0	0	suburb	miscellaneous	metal	light	[0-5]	[0-5]	[0-1]	[0-5]	full	rain	clear	yes	[<5]	[<5]
no	no	no	no	0	0	suburb	miscellaneous	metal	light	[0-5]	[0-5]	[0-1]	[0-5]	full	rain	clear	yes	[<5]	[<5]
no	no	no	no	0	0	suburb	miscellaneous	metal	light	[0-5]	[0-5]	[0-1]	[0-5]	full	rain	clear	yes	[5-50]	[<5]
yes	yes	yes	yes	12	3	rural	discarded_tanks	metal	light	[0-5]	[0-5]	[0-1]	[0-5]	full	rain	clear	yes	[5-50]	[<5]
no	no	no	no	0	0	rural	discarded_tanks	plastic	light	[0-5]	[0-5]	[0-1]	[0-5]	full	rain	clear	yes	[5-50]	[<5]
no	no	no	no	0	0	rural	discarded_tanks	plastic	transparent	[0-5]	[0-5]	[0-1]	[0-5]	full	rain	clear	no	[5-50]	[<5]
no	no	no	no	0	0	rural	discarded_tanks	plastic	transparent	[0-5]	[0-5]	[0-1]	[0-5]	full	rain	clear	no	[5-50]	[<5]
no	no	no	no	0	0	rural	flower_pots	plastic	transparent	[0-5]	[0-5]	[0-1]	[0-5]	full	rain	clear	no	[5-50]	[<5]
no	no	no	no	0	0	rural	flower_pots	plastic	transparent	[0-5]	[>10]	[0-1]	[0-5]	full	rain	clear	yes	[5-50]	[<5]
no	no	no	no	0	0	rural	discarded_tanks	metal	light	[0-5]	[0-5]	[0-1]	[0-5]	none	rain	clear	no	[5-50]	[<5]
no	no	no	no	0	0	rural	discarded_tanks	miscelaneous	transparent	[0-5]	[0-5]	[0-1]	[0-5]	full	rain	clear	yes	[5-50]	[<5]
no	no	no	no	0	0	rural	discarded_tanks	plastic	transparent	[0-5]	[0-5]	[0-1]	[0-5]	full	rain	clear	yes	[5-50]	[<5]
no	no	no	no	0	0	rural	discarded_tanks	plastic	black	[0-5]	[0-5]	[0-1]	[0-5]	none	rain	clear	yes	[5-50]	[<5]
no	no	no	no	0	0	rural	discarded_tanks	plastic	transparent	[5-10]	[0-5]	[0-1]	[0-5]	full	rain	clear	yes	[5-50]	[<5]
yes	no	yes	yes	4	0	rural	discarded_tanks	plastic	light	[0-5]	[0-5]	[0-1]	[0-5]	none	rain	clear	no	[5-50]	[<5]
yes	yes	yes	yes	6	6	rural	discarded_tanks	plastic	light	[0-5]	[0-5]	[0-1]	[0-5]	none	rain	clear	no	[<5]	[<5]
no	no	no	no	0	0	rural	discarded_tanks	plastic	transparent	[0-5]	[0-5]	[0-1]	[0-5]	none	rain	clear	no	[<5]	[<5]
no	no	no	no	0	0	rural	discarded_tanks	plastic	transparent	[0-5]	[0-5]	[0-1]	[0-5]	none	rain	clear	no	[<5]	[<5]
no	no	no	no	0	0	rural	discarded_tanks	metal	light	[0-5]	[0-5]	[0-1]	[0-5]	full	rain	turbid	no	[>50]	[<5]
no	yes	no	yes	0	16	rural	miscellaneous	metal	light	[0-5]	[0-5]	[0-1]	[0-5]	full	rain	turbid	yes	[<5]	[<5]
no	yes	no	yes	0	4	rural	used_tyres	rubber	black	[5-10]	[0-5]	[0-1]	[0-5]	full	rain	turbid	yes	[5-50]	[<5]
no	no	no	no	0	0	rural	used_tyres	rubber	black	[5-10]	[0-5]	[0-1]	[0-5]	full	rain	turbid	yes	[<5]	[<5]
no	no	no	no	0	0	rural	discarded_tanks	metal	light	[5-10]	[0-5]	[0-1]	[0-5]	full	rain	clear	no	[5-50]	[<5]
no	no	yes	no	0	0	rural	discarded_tanks	plastic	transparent	[5-10]	[0-5]	[0-1]	[0-5]	full	rain	turbid	no	[<5]	[<5]
no	no	no	no	0	0	rural	discarded_tanks	metal	light	[0-5]	[0-5]	[0-1]	[0-5]	full	rain	clear	yes	[5-50]	[<5]
no	no	no	no	0	0	rural	discarded_tanks	plastic	transparent	[5-10]	[0-5]	[0-1]	[0-5]	full	rain	clear	no	[5-50]	[<5]
no	no	no	no	0	0	rural	discarded_tanks	plastic	transparent	[5-10]	[0-5]	[0-1]	[0-5]	full	rain	clear	no	[<5]	[<5]
no	no	no	no	0	0	rural	discarded_tanks	plastic	light	[5-10]	[0-5]	[0-1]	[0-5]	full	rain	clear	no	[5-50]	[<5]
no	no	no	no	0	0	rural	discarded_tanks	plastic	light	[5-10]	[0-5]	[0-1]	[0-5]	full	rain	clear	no	[5-50]	[<5]
no	yes	no	yes	0	6	rural	discarded_tanks	plastic	transparent	[0-5]	[0-5]	[0-1]	[0-5]	full	rain	clear	yes	[5-50]	[<5]
no	no	no	no	0	0	rural	used_tyres	rubber	black	[0-5]	[0-5]	[2-3]	[0-5]	full	rain	turbid	yes	[<5]	[<5]
no	no	no	no	0	0	rural	used_tyres	rubber	black	[0-5]	[0-5]	[2-3]	[0-5]	full	rain	turbid	yes	[<5]	[<5]
no	yes	yes	yes	0	8	rural	used_tyres	rubber	black	[5-10]	[0-5]	[0-1]	[0-5]	none	rain	turbid	no	[<5]	[<5]
no	no	no	no	0	0	rural	used_tyres	rubber	black	[5-10]	[0-5]	[0-1]	[0-5]	none	rain	turbid	no	[<5]	[<5]
no	no	no	yes	0	0	rural	used_tyres	rubber	black	[5-10]	[0-5]	[0-1]	[0-5]	none	rain	turbid	no	[<5]	[<5]
no	no	no	no	0	0	rural	discarded_tanks	plastic	transparent	[0-5]	[0-5]	[0-1]	[0-5]	none	rain	clear	no	[<5]	[<5]
no	no	no	no	0	0	rural	discarded_tanks	plastic	light	[0-5]	[0-5]	[0-1]	[0-5]	none	rain	clear	no	[<5]	[<5]
no	no	no	no	0	0	rural	discarded_tanks	metal	light	[5-10]	[0-5]	[0-1]	[0-5]	full	rain	turbid	yes	[5-50]	[5-50]
no	yes	no	yes	0	5	suburb	discarded_tanks	plastic	light	[5-10]	[0-5]	[0-1]	[0-5]	full	rain	turbid	yes	[5-50]	[5-50]
no	yes	no	yes	0	22	suburb	discarded_tanks	metal	light	[5-10]	[0-5]	[0-1]	[0-5]	full	rain	clear	yes	[5-50]	[<5]
no	no	no	yes	0	0	suburb	discarded_tanks	miscelaneous	transparent	[5-10]	[0-5]	[0-1]	[0-5]	full	rain	clear	yes	[>50]	[<5]
no	no	no	no	0	0	suburb	discarded_tanks	plastic	transparent	[5-10]	[0-5]	[0-1]	[0-5]	full	rain	clear	yes	[>50]	[<5]
no	no	no	no	0	0	suburb	discarded_tanks	metal	light	[5-10]	[0-5]	[0-1]	[0-5]	full	rain	turbid	yes	[>50]	[<5]
no	no	no	no	0	0	suburb	water_storage	plastic	light	[0-5]	[0-5]	[0-1]	[0-5]	partial	rain	clear	yes	[5-50]	[5-50]
yes	yes	yes	yes	2	2	suburb	used_tyres	rubber	black	[5-10]	[0-5]	[0-1]	[0-5]	none	rain	clear	yes	[5-50]	[<5]
no	no	yes	yes	0	0	suburb	used_tyres	rubber	black	[5-10]	[0-5]	[0-1]	[0-5]	none	rain	clear	yes	[5-50]	[<5]
no	no	no	no	0	0	suburb	water_storage	plastic	light	[5-10]	[0-5]	[0-1]	[>10]	full	rain	clear	yes	[5-50]	[5-50]
no	no	no	no	0	0	suburb	water_storage	plastic	light	[5-10]	[0-5]	[0-1]	[>10]	full	rain	clear	yes	[5-50]	[5-50]
no	no	no	no	0	0	suburb	water_storage	plastic	light	[5-10]	[0-5]	[0-1]	[>10]	full	rain	clear	yes	[5-50]	[5-50]
no	no	no	no	0	0	suburb	water_storage	plastic	light	[5-10]	[0-5]	[0-1]	[>10]	full	rain	clear	yes	[5-50]	[5-50]
no	no	no	no	0	0	suburb	water_storage	plastic	light	[5-10]	[0-5]	[0-1]	[>10]	full	rain	clear	yes	[5-50]	[<5]
no	no	no	no	0	0	suburb	water_storage	plastic	light	[5-10]	[0-5]	[0-1]	[>10]	full	rain	clear	yes	[5-50]	[<5]
no	no	no	no	0	0	suburb	water_storage	plastic	light	[5-10]	[0-5]	[0-1]	[>10]	full	rain	clear	yes	[5-50]	[<5]
no	no	no	no	0	0	suburb	water_storage	plastic	light	[5-10]	[0-5]	[0-1]	[>10]	full	rain	clear	yes	[5-50]	[<5]
no	no	no	no	0	0	suburb	water_storage	plastic	light	[5-10]	[0-5]	[0-1]	[>10]	full	rain	clear	yes	[5-50]	[<5]
no	no	no	no	0	0	suburb	water_storage	plastic	light	[5-10]	[0-5]	[0-1]	[>10]	full	rain	clear	yes	[5-50]	[<5]
no	no	no	no	0	0	suburb	water_storage	plastic	light	[5-10]	[0-5]	[0-1]	[>10]	full	rain	clear	yes	[<5]	[<5]
no	yes	yes	yes	0	11	suburb	discarded_tanks	metal	light	[0-5]	[0-5]	[0-1]	[0-5]	none	rain	clear	no	[<5]	[<5]
no	no	no	no	0	0	suburb	discarded_tanks	plastic	light	[0-5]	[0-5]	[0-1]	[0-5]	none	rain	clear	no	[<5]	[<5]
no	no	no	no	0	0	suburb	discarded_tanks	plastic	light	[0-5]	[0-5]	[0-1]	[0-5]	none	rain	clear	no	[<5]	[<5]
no	no	no	no	0	0	suburb	discarded_tanks	metal	light	[0-5]	[0-5]	[0-1]	[0-5]	full	rain	clear	yes	[5-50]	[5-50]
no	yes	no	yes	0	1	suburb	axil_of_plant	miscelaneous	light	[0-5]	[0-5]	[0-1]	[0-5]	none	rain	clear	no	[5-50]	[<5]
no	no	no	no	0	0	suburb	discarded_tanks	plastic	light	[5-10]	[0-5]	[0-1]	[0-5]	none	rain	clear	no	[5-50]	[<5]
no	no	no	no	0	0	suburb	discarded_tanks	metal	black	[5-10]	[0-5]	[0-1]	[0-5]	full	rain	clear	yes	[5-50]	[<5]
no	no	no	yes	0	0	suburb	used_tyres	rubber	black	[5-10]	[0-5]	[0-1]	[0-5]	none	rain	clear	yes	[<5]	[<5]
no	no	yes	no	0	0	suburb	miscellaneous	metal	light	[5-10]	[0-5]	[0-1]	[0-5]	none	rain	clear	no	[5-50]	[<5]
no	no	no	yes	0	0	suburb	used_tyres	rubber	black	[0-5]	[0-5]	[0-1]	[0-5]	full	rain	turbid	yes	[5-50]	[<5]
no	no	no	no	0	0	suburb	used_tyres	rubber	black	[0-5]	[0-5]	[0-1]	[0-5]	full	rain	turbid	yes	[5-50]	[<5]
no	no	no	no	0	0	suburb	miscellaneous	miscelaneous	light	[0-5]	[0-5]	[0-1]	[0-5]	full	rain	turbid	yes	[5-50]	[<5]
no	no	no	yes	0	0	suburb	used_tyres	rubber	black	[0-5]	[0-5]	[0-1]	[0-5]	full	rain	turbid	yes	[5-50]	[<5]
no	no	no	no	0	0	suburb	used_tyres	rubber	black	[0-5]	[>10]	[0-1]	[0-5]	none	rain	turbid	yes	[5-50]	[<5]
no	no	no	no	0	0	suburb	used_tyres	rubber	black	[0-5]	[>10]	[0-1]	[0-5]	none	rain	turbid	yes	[<5]	[<5]
no	no	no	no	0	0	suburb	used_tyres	rubber	black	[0-5]	[>10]	[0-1]	[0-5]	none	rain	turbid	yes	[<5]	[<5]
no	yes	yes	yes	0	1	suburb	miscellaneous	plastic	light	[0-5]	[0-5]	[0-1]	[0-5]	partial	rain	clear	yes	[<5]	[<5]
no	no	no	no	0	0	suburb	discarded_tanks	plastic	transparent	[0-5]	[0-5]	[0-1]	[5-10]	none	rain	clear	yes	[<5]	[<5]
no	no	no	no	0	0	suburb	discarded_tanks	plastic	transparent	[0-5]	[0-5]	[0-1]	[5-10]	none	rain	clear	yes	[5-50]	[<5]
no	no	no	no	0	0	suburb	discarded_tanks	plastic	transparent	[0-5]	[0-5]	[0-1]	[5-10]	none	rain	clear	yes	[5-50]	[<5]
no	no	no	no	0	0	suburb	discarded_tanks	plastic	transparent	[0-5]	[0-5]	[0-1]	[5-10]	none	rain	clear	yes	[<5]	[<5]
no	no	no	no	0	0	suburb	discarded_tanks	metal	light	[0-5]	[0-5]	[0-1]	[5-10]	none	rain	clear	yes	[5-50]	[<5]
no	no	no	no	0	0	suburb	discarded_tanks	metal	light	[0-5]	[0-5]	[0-1]	[5-10]	none	rain	clear	yes	[<5]	[<5]
no	no	no	no	0	0	suburb	discarded_tanks	metal	light	[0-5]	[0-5]	[0-1]	[5-10]	none	rain	clear	yes	[5-50]	[<5]
no	no	no	no	0	0	suburb	discarded_tanks	plastic	transparent	[0-5]	[0-5]	[0-1]	[0-5]	full	rain	clear	yes	[<5]	[<5]
no	no	no	no	0	0	suburb	used_tyres	rubber	black	[0-5]	[0-5]	[0-1]	[0-5]	full	rain	turbid	yes	[<5]	[<5]
no	yes	yes	yes	0	4	suburb	discarded_tanks	plastic	light	[0-5]	[0-5]	[0-1]	[0-5]	full	rain	clear	yes	[5-50]	[<5]
no	no	no	yes	0	0	suburb	miscellaneous	metal	light	[0-5]	[0-5]	[0-1]	[0-5]	full	rain	clear	yes	[5-50]	[<5]
no	no	no	yes	0	0	suburb	miscellaneous	metal	light	[0-5]	[0-5]	[0-1]	[0-5]	full	rain	clear	yes	[<5]	[<5]
no	no	no	no	0	0	suburb	discarded_tanks	metal	light	[0-5]	[0-5]	[0-1]	[5-10]	full	rain	clear	yes	[<5]	[5-50]
no	no	no	no	0	0	suburb	discarded_tanks	metal	light	[0-5]	[0-5]	[0-1]	[5-10]	full	rain	clear	yes	[5-50]	[5-50]
no	no	no	no	0	0	suburb	discarded_tanks	metal	light	[0-5]	[0-5]	[0-1]	[5-10]	full	rain	clear	yes	[5-50]	[5-50]
no	no	no	no	0	0	suburb	discarded_tanks	metal	light	[0-5]	[0-5]	[0-1]	[5-10]	full	rain	clear	yes	[5-50]	[5-50]
no	no	no	no	0	0	suburb	discarded_tanks	plastic	light	[0-5]	[0-5]	[0-1]	[5-10]	full	rain	clear	yes	[5-50]	[<5]
no	no	no	no	0	0	suburb	discarded_tanks	plastic	light	[0-5]	[0-5]	[0-1]	[5-10]	full	rain	clear	yes	[<5]	[<5]
no	no	no	no	0	0	suburb	discarded_tanks	plastic	light	[0-5]	[0-5]	[0-1]	[5-10]	full	rain	clear	yes	[<5]	[<5]
no	no	no	no	0	0	suburb	discarded_tanks	plastic	light	[0-5]	[0-5]	[0-1]	[5-10]	full	rain	clear	yes	[5-50]	[<5]
no	no	no	no	0	0	suburb	used_tyres	rubber	black	[0-5]	[>10]	[0-1]	[0-5]	none	rain	clear	yes	[5-50]	[<5]
no	no	no	no	0	0	suburb	used_tyres	rubber	black	[0-5]	[>10]	[0-1]	[0-5]	none	rain	clear	yes	[<5]	[<5]
no	yes	no	yes	0	19	suburb	used_tyres	rubber	black	[0-5]	[0-5]	[0-1]	[0-5]	full	rain	clear	yes	[5-50]	[<5]
no	no	no	no	0	0	suburb	used_tyres	rubber	black	[0-5]	[0-5]	[0-1]	[0-5]	none	rain	clear	no	[5-50]	[<5]
no	no	no	no	0	0	suburb	used_tyres	rubber	black	[0-5]	[0-5]	[0-1]	[0-5]	none	rain	clear	no	[<5]	[<5]
no	no	no	no	0	0	suburb	discarded_tanks	plastic	light	[5-10]	[0-5]	[0-1]	[0-5]	none	rain	clear	no	[>50]	[<5]
no	yes	no	yes	0	1	suburb	discarded_tanks	plastic	transparent	[0-5]	[0-5]	[0-1]	[0-5]	none	rain	clear	yes	[5-50]	[<5]
no	no	no	no	0	0	suburb	discarded_tanks	plastic	transparent	[0-5]	[0-5]	[0-1]	[0-5]	none	rain	clear	yes	[<5]	[<5]
no	no	yes	yes	0	0	suburb	discarded_tanks	plastic	transparent	[0-5]	[0-5]	[0-1]	[0-5]	none	rain	clear	yes	[5-50]	[<5]
no	yes	yes	yes	0	12	suburb	used_tyres	rubber	black	[5-10]	[0-5]	[0-1]	[0-5]	partial	rain	turbid	yes	[5-50]	[<5]
no	no	yes	yes	0	0	suburb	discarded_tanks	metal	light	[5-10]	[0-5]	[0-1]	[0-5]	partial	rain	clear	yes	[5-50]	[<5]
no	no	no	no	0	0	suburb	discarded_tanks	miscelaneous	black	[0-5]	[0-5]	[0-1]	[0-5]	none	rain	clear	yes	[5-50]	[<5]
no	no	no	no	0	0	suburb	discarded_tanks	miscelaneous	black	[0-5]	[0-5]	[0-1]	[0-5]	none	rain	clear	yes	[5-50]	[<5]
no	no	no	no	0	0	suburb	discarded_tanks	miscelaneous	black	[0-5]	[0-5]	[0-1]	[0-5]	none	rain	clear	yes	[5-50]	[<5]
no	no	no	no	0	0	suburb	discarded_tanks	metal	light	[0-5]	[0-5]	[0-1]	[0-5]	full	rain	turbid	yes	[<5]	[<5]
no	no	no	no	0	0	suburb	water_storage	plastic	light	[0-5]	[0-5]	[0-1]	[0-5]	none	rain	turbid	yes	[5-50]	[<5]
no	no	no	no	0	0	suburb	water_storage	plastic	light	[5-10]	[0-5]	[0-1]	[0-5]	none	rain	clear	no	[5-50]	[5-50]
no	no	no	no	0	0	suburb	water_storage	plastic	light	[5-10]	[0-5]	[0-1]	[0-5]	none	rain	clear	no	[5-50]	[5-50]
no	no	no	no	0	0	suburb	water_storage	plastic	light	[5-10]	[0-5]	[0-1]	[0-5]	none	rain	clear	no	[5-50]	[<5]
no	yes	no	yes	0	2	suburb	discarded_tanks	plastic	light	[0-5]	[0-5]	[0-1]	[0-5]	full	rain	clear	yes	[<5]	[<5]
no	no	no	no	0	0	suburb	flower_pots	plastic	light	[0-5]	[0-5]	[0-1]	[0-5]	none	rain	clear	yes	[<5]	[<5]
no	no	yes	yes	0	0	suburb	discarded_tanks	metal	light	[0-5]	[0-5]	[0-1]	[0-5]	partial	rain	clear	no	[5-50]	[<5]
no	no	no	no	0	0	suburb	water_storage	metal	light	[0-5]	[>10]	[0-1]	[0-5]	partial	rain	clear	no	[5-50]	[5-50]
no	no	no	no	0	0	suburb	water_storage	metal	light	[0-5]	[>10]	[0-1]	[0-5]	partial	rain	clear	no	[5-50]	[5-50]
no	no	no	no	0	0	suburb	water_storage	metal	light	[0-5]	[>10]	[0-1]	[0-5]	partial	rain	clear	no	[5-50]	[<5]
no	no	no	no	0	0	suburb	water_storage	metal	light	[0-5]	[>10]	[0-1]	[0-5]	partial	rain	clear	no	[5-50]	[<5]
no	no	no	no	0	0	suburb	water_storage	metal	light	[0-5]	[>10]	[0-1]	[0-5]	partial	rain	clear	no	[5-50]	[<5]
no	no	yes	no	0	0	suburb	discarded_tanks	metal	light	[0-5]	[0-5]	[0-1]	[0-5]	none	rain	turbid	yes	[<5]	[<5]
no	no	no	no	0	0	suburb	flower_pots	metal	light	[0-5]	[0-5]	[0-1]	[0-5]	none	rain	clear	yes	[<5]	[<5]
no	no	no	no	0	0	suburb	flower_pots	plastic	light	[0-5]	[0-5]	[0-1]	[0-5]	none	rain	clear	yes	[<5]	[<5]
no	no	no	no	0	0	suburb	flower_pots	plastic	light	[0-5]	[0-5]	[0-1]	[0-5]	none	rain	clear	yes	[<5]	[<5]
no	no	no	no	0	0	suburb	discarded_tanks	plastic	light	[0-5]	[>10]	[0-1]	[0-5]	none	rain	turbid	yes	[5-50]	[<5]
no	no	no	no	0	0	suburb	discarded_tanks	plastic	light	[0-5]	[>10]	[0-1]	[0-5]	none	rain	turbid	yes	[5-50]	[<5]
no	no	no	no	0	0	suburb	miscellaneous	miscelaneous	light	[5-10]	[0-5]	[0-1]	[0-5]	none	rain	clear	yes	[<5]	[<5]
no	no	no	no	0	0	suburb	used_tyres	rubber	black	[5-10]	[0-5]	[0-1]	[0-5]	none	rain	turbid	yes	[5-50]	[<5]
no	no	no	no	0	0	suburb	discarded_tanks	miscelaneous	light	[0-5]	[>10]	[0-1]	[0-5]	none	rain	clear	no	[<5]	[<5]
no	no	no	no	0	0	suburb	discarded_tanks	plastic	light	[0-5]	[0-5]	[0-1]	[0-5]	none	rain	clear	no	[5-50]	[<5]
no	no	no	no	0	0	downtown	discarded_tanks	metal	light	[0-5]	[0-5]	[0-1]	[0-5]	none	rain	clear	no	[<5]	[<5]
no	no	no	no	0	0	downtown	discarded_tanks	metal	light	[0-5]	[0-5]	[0-1]	[0-5]	none	rain	clear	no	[<5]	[<5]
no	no	no	no	0	0	downtown	discarded_tanks	metal	light	[0-5]	[0-5]	[0-1]	[0-5]	none	rain	clear	no	[<5]	[<5]
no	no	no	no	0	0	downtown	discarded_tanks	metal	light	[0-5]	[0-5]	[0-1]	[0-5]	none	rain	clear	no	[<5]	[<5]
no	no	no	no	0	0	downtown	used_tyres	rubber	black	[5-10]	[0-5]	[0-1]	[0-5]	full	rain	clear	yes	[<5]	[<5]
no	no	no	no	0	0	downtown	used_tyres	rubber	black	[5-10]	[0-5]	[0-1]	[0-5]	full	rain	clear	yes	[<5]	[<5]
no	no	yes	no	0	0	downtown	discarded_tanks	plastic	light	[0-5]	[>10]	[0-1]	[0-5]	none	rain	clear	no	[5-50]	[<5]
no	no	no	no	0	0	downtown	discarded_tanks	plastic	transparent	[0-5]	[>10]	[0-1]	[0-5]	full	rain	clear	no	[5-50]	[<5]
no	no	no	no	0	0	downtown	discarded_tanks	plastic	transparent	[0-5]	[>10]	[0-1]	[0-5]	none	rain	clear	no	[<5]	[<5]
no	no	no	no	0	0	downtown	discarded_tanks	plastic	transparent	[0-5]	[>10]	[0-1]	[0-5]	none	rain	clear	no	[<5]	[<5]
no	no	no	no	0	0	downtown	water_storage	plastic	light	[0-5]	[>10]	[0-1]	[0-5]	none	rain	clear	no	[5-50]	[<5]
no	no	no	no	0	0	downtown	water_storage	plastic	light	[0-5]	[>10]	[0-1]	[0-5]	none	rain	clear	no	[5-50]	[<5]
no	no	no	no	0	0	downtown	water_storage	plastic	light	[0-5]	[>10]	[0-1]	[0-5]	none	rain	clear	no	[5-50]	[<5]
no	no	no	no	0	0	downtown	water_storage	plastic	light	[0-5]	[>10]	[0-1]	[0-5]	none	rain	clear	no	[5-50]	[<5]
no	no	no	no	0	0	downtown	discarded_tanks	plastic	light	[0-5]	[0-5]	[0-1]	[0-5]	none	rain	clear	no	[<5]	[<5]
yes	no	yes	no	8	0	downtown	discarded_tanks	plastic	transparent	[0-5]	[0-5]	[0-1]	[0-5]	none	rain	turbid	no	[<5]	[<5]
no	yes	yes	yes	0	5	downtown	discarded_tanks	plastic	light	[0-5]	[>10]	[0-1]	[0-5]	partial	rain	turbid	no	[5-50]	[<5]
no	no	no	no	0	0	downtown	discarded_tanks	plastic	transparent	[0-5]	[>10]	[0-1]	[0-5]	full	rain	clear	no	[5-50]	[<5]
no	no	no	yes	0	0	downtown	flower_pots	plastic	transparent	[0-5]	[0-5]	[0-1]	[0-5]	full	rain	clear	no	[<5]	[<5]
no	no	no	no	0	0	downtown	flower_pots	plastic	transparent	[0-5]	[0-5]	[0-1]	[0-5]	none	rain	clear	no	[5-50]	[<5]
no	no	no	no	0	0	downtown	flower_pots	plastic	transparent	[0-5]	[0-5]	[0-1]	[0-5]	none	rain	clear	no	[5-50]	[<5]
yes	yes	yes	yes	42	4	downtown	flower_pots	plastic	transparent	[5-10]	[0-5]	[0-1]	[0-5]	full	rain	turbid	yes	[<5]	[<5]
yes	no	yes	yes	17	0	downtown	flower_pots	plastic	transparent	[5-10]	[0-5]	[0-1]	[0-5]	full	rain	turbid	yes	[<5]	[<5]
no	no	no	no	0	0	downtown	discarded_tanks	plastic	light	[0-5]	[>10]	[0-1]	[0-5]	none	rain	clear	no	[>50]	[5-50]
no	no	no	no	0	0	downtown	miscellaneous	plastic	light	[0-5]	[0-5]	[0-1]	[0-5]	none	rain	clear	no	[<5]	[<5]
yes	no	yes	no	1	0	downtown	discarded_tanks	plastic	light	[0-5]	[0-5]	[0-1]	[0-5]	partial	rain	clear	no	[5-50]	[<5]
yes	no	yes	no	1	0	downtown	flower_pots	plastic	light	[0-5]	[0-5]	[0-1]	[0-5]	none	rain	clear	no	[<5]	[<5]
yes	no	yes	no	2	0	downtown	flower_pots	miscelaneous	light	[0-5]	[0-5]	[0-1]	[0-5]	none	rain	clear	no	[5-50]	[<5]
no	no	no	no	0	0	downtown	flower_pots	miscelaneous	light	[0-5]	[0-5]	[0-1]	[0-5]	full	rain	clear	yes	[5-50]	[<5]
no	no	yes	no	0	0	downtown	flower_pots	plastic	light	[0-5]	[>10]	[0-1]	[0-5]	partial	rain	turbid	no	[5-50]	[5-50]
no	no	no	no	0	0	downtown	flower_pots	plastic	light	[0-5]	[0-5]	[0-1]	[0-5]	none	rain	clear	no	[5-50]	[<5]
no	no	no	no	0	0	downtown	used_tyres	rubber	black	[0-5]	[>10]	[0-1]	[0-5]	none	rain	turbid	no	[5-50]	[5-50]
no	no	no	no	0	0	downtown	used_tyres	rubber	black	[0-5]	[0-5]	[0-1]	[0-5]	none	rain	turbid	no	[5-50]	[5-50]
yes	no	yes	no	22	0	downtown	discarded_tanks	plastic	light	[0-5]	[>10]	[0-1]	[0-5]	full	rain	clear	no	[5-50]	[<5]
no	no	no	no	0	0	downtown	discarded_tanks	plastic	light	[0-5]	[>10]	[0-1]	[0-5]	full	rain	clear	no	[5-50]	[<5]
no	no	no	no	0	0	downtown	discarded_tanks	plastic	light	[0-5]	[>10]	[0-1]	[0-5]	full	rain	clear	no	[<5]	[<5]
no	no	no	no	0	0	downtown	discarded_tanks	metal	light	[0-5]	[>10]	[0-1]	[0-5]	full	rain	clear	no	[<5]	[<5]
no	no	yes	no	0	0	downtown	discarded_tanks	plastic	light	[0-5]	[0-5]	[0-1]	[0-5]	none	rain	clear	no	[5-50]	[<5]
yes	no	yes	no	7	0	downtown	used_tyres	rubber	black	[0-5]	[0-5]	[2-3]	[0-5]	none	rain	clear	no	[5-50]	[<5]
yes	no	yes	no	2	0	downtown	used_tyres	rubber	black	[0-5]	[0-5]	[0-1]	[0-5]	full	rain	turbid	yes	[5-50]	[<5]
no	no	no	no	0	0	downtown	water_storage	plastic	light	[0-5]	[>10]	[0-1]	[0-5]	none	tap	clear	no	[5-50]	[5-50]
no	no	no	no	0	0	downtown	water_storage	plastic	light	[0-5]	[>10]	[0-1]	[0-5]	none	tap	clear	no	[5-50]	[5-50]
no	yes	no	yes	0	1	downtown	discarded_tanks	plastic	light	[0-5]	[0-5]	[0-1]	[0-5]	partial	rain	clear	yes	[5-50]	[<5]
no	no	yes	no	0	0	downtown	used_tyres	rubber	black	[0-5]	[>10]	[0-1]	[0-5]	none	rain	clear	yes	[5-50]	[<5]
no	no	no	no	0	0	downtown	used_tyres	rubber	black	[0-5]	[>10]	[0-1]	[0-5]	none	rain	clear	yes	[5-50]	[<5]
no	no	no	no	0	0	downtown	used_tyres	rubber	black	[0-5]	[>10]	[0-1]	[0-5]	none	rain	clear	yes	[5-50]	[<5]
no	no	no	no	0	0	downtown	used_tyres	rubber	black	[0-5]	[>10]	[0-1]	[0-5]	none	rain	clear	yes	[5-50]	[<5]
yes	no	yes	no	33	0	downtown	flower_pots	plastic	transparent	[0-5]	[0-5]	[0-1]	[0-5]	full	rain	clear	no	[<5]	[<5]
yes	no	yes	no	1	0	downtown	flower_pots	plastic	transparent	[0-5]	[0-5]	[0-1]	[0-5]	full	rain	clear	no	[5-50]	[<5]
yes	no	yes	no	54	0	downtown	discarded_tanks	plastic	light	[0-5]	[0-5]	[0-1]	[0-5]	full	rain	clear	yes	[<5]	[<5]
no	no	no	no	0	0	downtown	flower_pots	plastic	light	[0-5]	[0-5]	[0-1]	[0-5]	full	rain	clear	no	[<5]	[<5]
yes	no	yes	no	5	0	downtown	discarded_tanks	plastic	light	[0-5]	[>10]	[0-1]	[0-5]	none	rain	clear	no	[5-50]	[<5]
no	no	no	no	0	0	downtown	discarded_tanks	plastic	light	[0-5]	[>10]	[0-1]	[0-5]	none	rain	clear	no	[<5]	[<5]
yes	no	yes	no	6	0	downtown	water_storage	plastic	light	[0-5]	[0-5]	[0-1]	[0-5]	full	tap	clear	no	[5-50]	[5-50]
yes	no	yes	no	6	0	downtown	water_storage	plastic	light	[0-5]	[0-5]	[0-1]	[0-5]	full	tap	clear	no	[5-50]	[5-50]
yes	no	yes	no	6	0	downtown	water_storage	plastic	light	[0-5]	[0-5]	[0-1]	[0-5]	full	tap	clear	no	[5-50]	[5-50]
yes	no	yes	no	6	0	downtown	water_storage	plastic	light	[0-5]	[0-5]	[0-1]	[0-5]	full	tap	clear	no	[5-50]	[5-50]
no	no	no	no	0	0	downtown	water_storage	plastic	light	[0-5]	[0-5]	[0-1]	[5-10]	full	tap	clear	no	[5-50]	[<5]
no	no	no	no	0	0	downtown	water_storage	plastic	light	[0-5]	[0-5]	[0-1]	[5-10]	full	tap	clear	no	[5-50]	[<5]
no	no	no	no	0	0	downtown	water_storage	plastic	light	[0-5]	[0-5]	[0-1]	[5-10]	full	tap	clear	no	[5-50]	[<5]
no	no	no	no	0	0	downtown	water_storage	plastic	light	[0-5]	[0-5]	[0-1]	[5-10]	full	tap	clear	no	[5-50]	[<5]
no	no	no	no	0	0	downtown	water_storage	plastic	light	[0-5]	[0-5]	[0-1]	[5-10]	full	tap	clear	no	[5-50]	[<5]
no	no	no	no	0	0	downtown	water_storage	plastic	light	[0-5]	[0-5]	[0-1]	[5-10]	full	tap	clear	no	[5-50]	[<5]
yes	no	yes	yes	5	0	downtown	discarded_tanks	metal	light	[0-5]	[0-5]	[0-1]	[0-5]	none	rain	clear	no	[<5]	[<5]
no	no	yes	no	0	0	downtown	discarded_tanks	metal	light	[0-5]	[>10]	[0-1]	[0-5]	none	rain	clear	yes	[5-50]	[5-50]
no	no	no	no	0	0	downtown	discarded_tanks	metal	light	[0-5]	[0-5]	[0-1]	[0-5]	none	rain	polluted	no	[5-50]	[5-50]
yes	no	yes	no	26	0	downtown	water_storage	plastic	light	[0-5]	[>10]	[0-1]	[0-5]	none	tap	clear	no	[5-50]	[5-50]
no	no	no	no	0	0	downtown	water_storage	plastic	light	[0-5]	[>10]	[0-1]	[0-5]	none	tap	clear	no	[5-50]	[5-50]
yes	yes	yes	yes	17	9	downtown	discarded_tanks	miscelaneous	light	[0-5]	[>10]	[0-1]	[0-5]	none	rain	turbid	no	[5-50]	[<5]
no	no	no	no	0	0	downtown	water_storage	plastic	light	[0-5]	[>10]	[0-1]	[0-5]	none	rain	clear	no	[5-50]	[<5]
no	no	no	no	0	0	downtown	water_storage	plastic	light	[0-5]	[>10]	[0-1]	[0-5]	none	rain	clear	no	[5-50]	[<5]
no	no	no	no	0	0	downtown	water_storage	plastic	light	[0-5]	[>10]	[0-1]	[0-5]	none	rain	clear	no	[5-50]	[<5]
yes	no	yes	yes	1	0	downtown	flower_pots	plastic	transparent	[0-5]	[0-5]	[0-1]	[0-5]	partial	rain	clear	yes	[<5]	[<5]
yes	yes	yes	yes	2	2	downtown	miscellaneous	metal	black	[0-5]	[0-5]	[0-1]	[0-5]	full	rain	turbid	yes	[<5]	[<5]
no	no	no	yes	0	0	downtown	discarded_tanks	plastic	transparent	[0-5]	[0-5]	[0-1]	[0-5]	full	rain	clear	no	[<5]	[<5]
no	no	no	yes	0	0	downtown	water_storage	plastic	transparent	[0-5]	[>10]	[0-1]	[0-5]	full	tap	clear	no	[5-50]	[5-50]
no	no	no	no	0	0	downtown	water_storage	plastic	transparent	[0-5]	[>10]	[0-1]	[0-5]	full	tap	clear	no	[5-50]	[5-50]
no	no	no	no	0	0	downtown	water_storage	plastic	transparent	[0-5]	[>10]	[0-1]	[0-5]	full	tap	clear	no	[5-50]	[5-50]
no	no	no	no	0	0	downtown	water_storage	plastic	transparent	[0-5]	[0-5]	[0-1]	[0-5]	none	tap	clear	no	[5-50]	[<5]
no	no	no	yes	0	0	downtown	used_tyres	rubber	black	[0-5]	[0-5]	[0-1]	[0-5]	none	rain	clear	yes	[5-50]	[<5]
no	no	no	no	0	0	downtown	used_tyres	rubber	black	[0-5]	[0-5]	[0-1]	[0-5]	none	rain	clear	yes	[5-50]	[<5]
no	no	no	no	0	0	downtown	used_tyres	rubber	black	[0-5]	[0-5]	[0-1]	[0-5]	none	rain	clear	yes	[5-50]	[<5]
no	yes	no	yes	0	5	downtown	discarded_tanks	plastic	transparent	[0-5]	[0-5]	[0-1]	[0-5]	full	rain	clear	yes	[<5]	[<5]
yes	no	yes	yes	1	0	downtown	flower_pots	plastic	black	[0-5]	[0-5]	[0-1]	[0-5]	full	rain	clear	yes	[5-50]	[<5]
yes	yes	yes	yes	54	41	downtown	discarded_tanks	metal	light	[0-5]	[0-5]	[0-1]	[0-5]	partial	rain	turbid	yes	[5-50]	[5-50]
no	no	no	no	0	0	downtown	water_storage	plastic	light	[0-5]	[0-5]	[0-1]	[0-5]	full	tap	turbid	no	[5-50]	[5-50]
no	no	no	no	0	0	downtown	water_storage	plastic	light	[0-5]	[0-5]	[0-1]	[0-5]	full	tap	turbid	no	[5-50]	[5-50]
no	no	no	no	0	0	downtown	discarded_tanks	plastic	light	[0-5]	[>10]	[0-1]	[0-5]	full	rain	clear	no	[<5]	[<5]
no	no	yes	no	0	0	downtown	water_storage	plastic	light	[0-5]	[>10]	[0-1]	[0-5]	none	tap	clear	no	[5-50]	[<5]
no	no	no	no	0	0	downtown	discarded_tanks	plastic	transparent	[0-5]	[>10]	[0-1]	[0-5]	none	rain	polluted	no	[5-50]	[<5]
no	no	no	no	0	0	downtown	discarded_tanks	plastic	transparent	[0-5]	[>10]	[0-1]	[0-5]	none	rain	polluted	no	[5-50]	[<5]
no	no	no	no	0	0	downtown	discarded_tanks	plastic	transparent	[0-5]	[0-5]	[0-1]	[0-5]	partial	rain	clear	no	[5-50]	[<5]
no	no	no	no	0	0	downtown	discarded_tanks	plastic	transparent	[0-5]	[0-5]	[0-1]	[0-5]	partial	rain	clear	no	[5-50]	[<5]
no	no	no	no	0	0	downtown	discarded_tanks	plastic	transparent	[5-10]	[0-5]	[0-1]	[0-5]	full	rain	clear	yes	[<5]	[<5]
no	no	yes	yes	0	0	downtown	water_storage	plastic	light	[0-5]	[0-5]	[0-1]	[0-5]	none	tap	clear	no	[5-50]	[5-50]
no	no	yes	yes	0	0	downtown	water_storage	plastic	light	[0-5]	[0-5]	[0-1]	[0-5]	none	tap	clear	no	[5-50]	[5-50]
no	no	no	no	0	0	downtown	used_tyres	rubber	black	[5-10]	[0-5]	[0-1]	[0-5]	full	rain	polluted	no	[5-50]	[<5]
no	yes	yes	yes	0	18	downtown	discarded_tanks	plastic	light	[0-5]	[>10]	[0-1]	[0-5]	full	rain	turbid	no	[5-50]	[<5]
no	no	no	no	0	0	downtown	used_tyres	rubber	black	[0-5]	[>10]	[0-1]	[0-5]	full	rain	polluted	no	[5-50]	[<5]
no	no	no	no	0	0	downtown	discarded_tanks	plastic	light	[0-5]	[>10]	[0-1]	[0-5]	full	rain	turbid	no	[5-50]	[<5]
no	yes	yes	yes	0	2	downtown	water_storage	plastic	light	[0-5]	[>10]	[0-1]	[0-5]	full	tap	clear	no	[5-50]	[<5]
yes	no	yes	no	1	0	downtown	discarded_tanks	plastic	light	[0-5]	[>10]	[0-1]	[0-5]	partial	rain	turbid	no	[5-50]	[5-50]
no	no	no	no	0	0	downtown	used_tyres	rubber	black	[0-5]	[>10]	[0-1]	[0-5]	none	rain	clear	yes	[>50]	[<5]
no	no	no	no	0	0	downtown	used_tyres	rubber	black	[0-5]	[>10]	[0-1]	[0-5]	none	rain	clear	yes	[>50]	[5-50]
no	yes	yes	yes	0	4	downtown	used_tyres	rubber	black	[0-5]	[0-5]	[0-1]	[0-5]	full	rain	clear	yes	[5-50]	[5-50]
yes	yes	yes	yes	11	7	downtown	discarded_tanks	plastic	light	[0-5]	[0-5]	[0-1]	[0-5]	none	rain	clear	yes	[5-50]	[5-50]
yes	yes	yes	yes	1	2	downtown	discarded_tanks	plastic	light	[0-5]	[0-5]	[0-1]	[0-5]	none	rain	clear	yes	[5-50]	[<5]
yes	no	yes	yes	9	0	downtown	water_storage	plastic	light	[0-5]	[0-5]	[0-1]	[0-5]	none	tap	clear	no	[5-50]	[5-50]
no	no	no	no	0	0	downtown	water_storage	metal	light	[0-5]	[>10]	[0-1]	[0-5]	none	tap	clear	no	[>50]	[5-50]
no	no	yes	yes	0	0	downtown	used_tyres	rubber	black	[0-5]	[>10]	[0-1]	[0-5]	full	rain	turbid	no	[5-50]	[<5]
yes	no	yes	yes	10	0	downtown	discarded_tanks	metal	light	[0-5]	[0-5]	[0-1]	[0-5]	none	rain	clear	no	[>50]	[>50]
yes	no	yes	yes	1	0	downtown	miscellaneous	miscelaneous	light	[0-5]	[0-5]	[0-1]	[0-5]	none	rain	turbid	no	[<5]	[<5]
no	no	no	no	0	0	downtown	discarded_tanks	plastic	light	[0-5]	[0-5]	[0-1]	[0-5]	none	rain	turbid	no	[5-50]	[5-50]
yes	yes	yes	yes	47	6	downtown	used_tyres	rubber	black	[0-5]	[0-5]	[0-1]	[0-5]	full	rain	clear	yes	[5-50]	[<5]
yes	no	yes	yes	1	0	downtown	discarded_tanks	metal	black	[0-5]	[>10]	[0-1]	[0-5]	none	rain	turbid	no	[5-50]	[<5]
no	no	yes	no	0	0	downtown	discarded_tanks	plastic	light	[0-5]	[>10]	[0-1]	[0-5]	none	rain	clear	no	[5-50]	[<5]
yes	no	yes	no	3	0	downtown	water_storage	metal	black	[0-5]	[>10]	[0-1]	[0-5]	none	rain	clear	no	[>50]	[<5]
yes	no	yes	no	6	0	downtown	water_storage	plastic	light	[0-5]	[0-5]	[0-1]	[0-5]	none	tap	clear	no	[5-50]	[5-50]
yes	no	yes	yes	5	0	downtown	water_storage	plastic	light	[0-5]	[0-5]	[0-1]	[0-5]	full	tap	clear	yes	[5-50]	[5-50]
no	no	no	no	0	0	downtown	water_storage	plastic	light	[0-5]	[0-5]	[0-1]	[0-5]	full	tap	clear	no	[5-50]	[5-50]
yes	no	yes	yes	2	0	downtown	water_storage	plastic	light	[0-5]	[>10]	[0-1]	[0-5]	none	rain	turbid	no	[5-50]	[<5]
no	yes	no	yes	0	1	downtown	used_tyres	rubber	black	[0-5]	[>10]	[0-1]	[0-5]	full	rain	clear	no	[5-50]	[<5]
no	no	yes	yes	0	0	downtown	flower_pots	plastic	transparent	[0-5]	[0-5]	[0-1]	[0-5]	full	tap	clear	yes	[5-50]	[5-50]
yes	yes	yes	yes	6	7	downtown	flower_pots	plastic	transparent	[0-5]	[0-5]	[0-1]	[0-5]	full	tap	clear	yes	[5-50]	[5-50]
yes	yes	yes	yes	25	6	downtown	used_tyres	rubber	black	[0-5]	[0-5]	[0-1]	[0-5]	partial	rain	turbid	yes	[5-50]	[5-50]
yes	no	yes	no	84	0	downtown	discarded_tanks	plastic	light	[0-5]	[0-5]	[0-1]	[0-5]	none	rain	turbid	yes	[<5]	[<5]
yes	no	yes	no	10	0	downtown	water_storage	plastic	light	[0-5]	[0-5]	[0-1]	[0-5]	full	rain	turbid	no	[<5]	[<5]
no	no	no	no	0	0	downtown	water_storage	plastic	light	[0-5]	[>10]	[0-1]	[0-5]	none	tap	clear	no	[5-50]	[<5]
no	no	no	no	0	0	downtown	water_storage	plastic	light	[0-5]	[>10]	[0-1]	[0-5]	none	tap	clear	no	[5-50]	[<5]
no	no	no	no	0	0	downtown	water_storage	plastic	light	[0-5]	[>10]	[0-1]	[0-5]	none	tap	clear	no	[5-50]	[<5]
no	no	no	no	0	0	downtown	water_storage	plastic	light	[0-5]	[>10]	[0-1]	[0-5]	none	tap	clear	no	[5-50]	[<5]
yes	no	yes	no	2	0	downtown	discarded_tanks	plastic	light	[0-5]	[>10]	[0-1]	[0-5]	none	rain	clear	no	[5-50]	[<5]
no	no	yes	no	0	0	downtown	water_storage	plastic	light	[0-5]	[>10]	[0-1]	[0-5]	none	rain	clear	no	[5-50]	[5-50]
no	no	no	no	0	0	downtown	discarded_tanks	plastic	transparent	[0-5]	[>10]	[0-1]	[0-5]	none	rain	clear	no	[<5]	[<5]
yes	yes	yes	yes	4	1	downtown	discarded_tanks	plastic	light	[0-5]	[>10]	[0-1]	[0-5]	full	rain	clear	no	[5-50]	[5-50]
yes	no	yes	yes	1	0	downtown	discarded_tanks	plastic	light	[0-5]	[>10]	[0-1]	[0-5]	full	rain	clear	no	[5-50]	[<5]
no	no	yes	no	0	0	downtown	water_storage	plastic	light	[5-10]	[5-10]	[0-1]	[0-5]	none	rain	clear	no	[5-50]	[<5]
no	no	no	no	0	0	downtown	water_storage	plastic	light	[5-10]	[5-10]	[0-1]	[0-5]	none	rain	clear	no	[5-50]	[<5]
yes	no	yes	no	9	0	downtown	flower_pots	plastic	transparent	[0-5]	[0-5]	[0-1]	[0-5]	none	rain	turbid	yes	[<5]	[<5]
no	no	no	no	0	0	downtown	water_storage	plastic	light	[0-5]	[>10]	[0-1]	[0-5]	none	tap	clear	no	[5-50]	[<5]
no	no	no	no	0	0	downtown	water_storage	plastic	light	[0-5]	[>10]	[0-1]	[0-5]	none	tap	clear	no	[5-50]	[<5]
yes	no	yes	no	14	0	downtown	discarded_tanks	plastic	light	[0-5]	[5-10]	[0-1]	[0-5]	none	rain	turbid	no	[5-50]	[5-50]
no	no	no	no	0	0	downtown	discarded_tanks	metal	light	[0-5]	[5-10]	[0-1]	[0-5]	none	rain	clear	no	[>50]	[5-50]
yes	no	yes	yes	3	0	downtown	flower_pots	plastic	light	[0-5]	[0-5]	[0-1]	[0-5]	full	tap	clear	no	[5-50]	[<5]
no	no	no	no	0	0	downtown	flower_pots	plastic	light	[0-5]	[0-5]	[0-1]	[0-5]	full	tap	clear	no	[<5]	[<5]
no	no	no	no	0	0	downtown	water_storage	plastic	light	[0-5]	[>10]	[0-1]	[0-5]	none	tap	clear	no	[5-50]	[<5]
no	no	no	no	0	0	downtown	water_storage	plastic	light	[0-5]	[>10]	[0-1]	[0-5]	none	tap	clear	no	[5-50]	[<5]
no	no	no	no	0	0	downtown	discarded_tanks	plastic	light	[0-5]	[0-5]	[0-1]	[0-5]	none	rain	clear	no	[<5]	[<5]
no	no	no	no	0	0	downtown	water_storage	plastic	light	[0-5]	[>10]	[0-1]	[0-5]	full	tap	clear	no	[5-50]	[5-50]
no	yes	no	yes	0	16	suburb	discarded_tanks	metal	light	[0-5]	[>10]	[0-1]	[0-5]	none	rain	turbid	no	[<5]	[<5]
no	yes	no	yes	0	1	suburb	discarded_tanks	metal	light	[0-5]	[5-10]	[0-1]	[0-5]	none	rain	turbid	no	[5-50]	[<5]
no	no	no	no	0	0	suburb	discarded_tanks	plastic	light	[0-5]	[>10]	[0-1]	[0-5]	full	rain	clear	yes	[5-50]	[<5]
no	no	no	no	0	0	suburb	discarded_tanks	plastic	light	[0-5]	[>10]	[0-1]	[0-5]	full	rain	clear	yes	[5-50]	[<5]
no	yes	no	yes	0	16	suburb	discarded_tanks	metal	light	[0-5]	[>10]	[0-1]	[0-5]	full	rain	clear	yes	[<5]	[<5]
no	no	no	no	0	0	suburb	discarded_tanks	metal	light	[0-5]	[>10]	[0-1]	[0-5]	full	rain	clear	yes	[<5]	[<5]
yes	no	yes	yes	7	0	suburb	used_tyres	rubber	black	[0-5]	[0-5]	[0-1]	[0-5]	none	rain	clear	yes	[5-50]	[<5]
no	yes	no	yes	0	1	suburb	discarded_tanks	metal	light	[0-5]	[0-5]	[0-1]	[0-5]	none	rain	clear	yes	[<5]	[<5]
no	no	no	no	0	0	suburb	used_tyres	rubber	black	[0-5]	[0-5]	[0-1]	[0-5]	none	rain	turbid	yes	[5-50]	[<5]
no	no	no	no	0	0	suburb	used_tyres	rubber	black	[0-5]	[0-5]	[0-1]	[0-5]	none	rain	turbid	yes	[5-50]	[<5]
no	yes	no	yes	0	2	suburb	discarded_tanks	metal	light	[0-5]	[0-5]	[0-1]	[0-5]	none	rain	turbid	no	[<5]	[<5]
no	yes	no	yes	0	9	suburb	discarded_tanks	plastic	black	[0-5]	[0-5]	[0-1]	[0-5]	none	rain	turbid	no	[5-50]	[5-50]
no	no	no	no	0	0	suburb	discarded_tanks	metal	light	[0-5]	[>10]	[0-1]	[0-5]	none	rain	clear	no	[5-50]	[<5]
no	no	no	no	0	0	suburb	discarded_tanks	metal	light	[0-5]	[>10]	[0-1]	[0-5]	none	rain	clear	no	[5-50]	[<5]
no	no	no	no	0	0	suburb	used_tyres	rubber	black	[0-5]	[5-10]	[0-1]	[0-5]	none	rain	clear	no	[5-50]	[<5]
no	no	no	no	0	0	suburb	discarded_tanks	plastic	transparent	[0-5]	[0-5]	[0-1]	[0-5]	none	rain	clear	no	[5-50]	[<5]
yes	no	yes	yes	1	0	suburb	discarded_tanks	plastic	light	[0-5]	[0-5]	[0-1]	[0-5]	none	rain	clear	no	[<5]	[<5]
yes	yes	yes	yes	31	5	suburb	discarded_tanks	plastic	light	[0-5]	[0-5]	[0-1]	[0-5]	none	rain	clear	no	[<5]	[<5]
no	yes	no	yes	0	3	suburb	discarded_tanks	plastic	light	[0-5]	[0-5]	[0-1]	[0-5]	none	rain	clear	no	[5-50]	[<5]
yes	no	yes	yes	1	0	suburb	discarded_tanks	plastic	light	[0-5]	[0-5]	[0-1]	[0-5]	none	rain	clear	no	[5-50]	[5-50]
no	no	no	no	0	0	suburb	discarded_tanks	plastic	light	[0-5]	[>10]	[0-1]	[0-5]	none	rain	polluted	no	[5-50]	[<5]
no	no	no	no	0	0	suburb	discarded_tanks	plastic	light	[0-5]	[>10]	[0-1]	[0-5]	partial	rain	turbid	no	[<5]	[<5]
no	no	no	no	0	0	suburb	water_storage	plastic	transparent	[0-5]	[>10]	[0-1]	[0-5]	full	tap	clear	no	[5-50]	[5-50]
no	no	no	no	0	0	suburb	water_storage	plastic	transparent	[0-5]	[>10]	[0-1]	[0-5]	full	tap	clear	no	[5-50]	[<5]
no	no	no	no	0	0	suburb	water_storage	plastic	transparent	[0-5]	[>10]	[0-1]	[0-5]	full	tap	clear	no	[5-50]	[<5]
no	no	no	no	0	0	suburb	water_storage	plastic	light	[0-5]	[>10]	[0-1]	[0-5]	none	tap	clear	no	[5-50]	[5-50]
yes	no	yes	no	3	0	suburb	discarded_tanks	metal	black	[5-10]	[0-5]	[0-1]	[0-5]	full	rain	turbid	yes	[<5]	[<5]
yes	yes	yes	yes	4	1	suburb	miscellaneous	metal	black	[5-10]	[0-5]	[0-1]	[0-5]	full	rain	turbid	yes	[<5]	[<5]
no	no	yes	no	0	0	suburb	discarded_tanks	plastic	light	[0-5]	[>10]	[0-1]	[0-5]	none	rain	clear	no	[<5]	[<5]
no	no	no	no	0	0	suburb	discarded_tanks	plastic	light	[0-5]	[>10]	[2-3]	[0-5]	none	rain	clear	no	[5-50]	[5-50]
no	no	no	yes	0	0	suburb	water_storage	plastic	light	[0-5]	[0-5]	[0-1]	[0-5]	none	tap	clear	no	[5-50]	[<5]
no	yes	no	yes	0	4	suburb	water_storage	plastic	light	[0-5]	[0-5]	[0-1]	[0-5]	none	tap	clear	no	[5-50]	[<5]
no	no	no	no	0	0	suburb	water_storage	plastic	light	[0-5]	[0-5]	[0-1]	[5-10]	none	tap	clear	no	[5-50]	[<5]
no	no	no	no	0	0	suburb	water_storage	plastic	light	[0-5]	[0-5]	[0-1]	[5-10]	none	tap	clear	no	[5-50]	[<5]
no	no	no	no	0	0	suburb	water_storage	plastic	light	[0-5]	[0-5]	[0-1]	[5-10]	none	tap	clear	no	[5-50]	[<5]
no	no	no	no	0	0	suburb	water_storage	plastic	light	[0-5]	[0-5]	[0-1]	[5-10]	none	tap	clear	no	[5-50]	[<5]
no	yes	no	yes	0	5	suburb	water_storage	metal	light	[0-5]	[0-5]	[0-1]	[0-5]	none	rain	clear	no	[>50]	[>50]
no	no	no	no	0	0	suburb	water_storage	metal	light	[0-5]	[0-5]	[0-1]	[0-5]	partial	rain	clear	no	[>50]	[>50]
no	no	no	no	0	0	suburb	water_storage	metal	light	[0-5]	[0-5]	[0-1]	[0-5]	partial	rain	clear	no	[>50]	[5-50]
yes	no	yes	yes	21	0	suburb	discarded_tanks	miscelaneous	light	[0-5]	[0-5]	[0-1]	[0-5]	full	rain	clear	yes	[<5]	[<5]
no	no	yes	yes	0	0	suburb	discarded_tanks	miscelaneous	light	[0-5]	[0-5]	[0-1]	[0-5]	full	rain	clear	yes	[<5]	[<5]
no	no	no	no	0	0	suburb	discarded_tanks	metal	light	[0-5]	[0-5]	[0-1]	[0-5]	full	rain	clear	yes	[<5]	[<5]
no	no	no	no	0	0	suburb	discarded_tanks	metal	light	[0-5]	[0-5]	[0-1]	[0-5]	full	rain	clear	yes	[<5]	[<5]
no	no	no	no	0	0	suburb	miscellaneous	plastic	light	[0-5]	[0-5]	[0-1]	[0-5]	none	tap	clear	no	[5-50]	[5-50]
yes	no	yes	no	26	0	suburb	discarded_tanks	metal	light	[5-10]	[0-5]	[0-1]	[0-5]	none	rain	turbid	no	[5-50]	[<5]
no	no	no	no	0	0	suburb	discarded_tanks	plastic	transparent	[0-5]	[0-5]	[0-1]	[0-5]	none	rain	clear	no	[<5]	[<5]
no	yes	no	yes	0	1	suburb	discarded_tanks	plastic	light	[0-5]	[>10]	[0-1]	[0-5]	none	rain	clear	no	[5-50]	[<5]
no	no	no	yes	0	0	suburb	discarded_tanks	metal	light	[0-5]	[0-5]	[0-1]	[0-5]	none	rain	turbid	yes	[>50]	[5-50]
no	no	no	no	0	0	suburb	water_storage	metal	light	[0-5]	[0-5]	[0-1]	[0-5]	none	rain	clear	no	[5-50]	[5-50]
no	no	no	no	0	0	suburb	discarded_tanks	metal	light	[0-5]	[0-5]	[0-1]	[0-5]	full	rain	turbid	no	[5-50]	[5-50]
no	no	no	no	0	0	suburb	discarded_tanks	plastic	black	[0-5]	[0-5]	[0-1]	[0-5]	none	rain	clear	no	[5-50]	[<5]
no	no	yes	yes	0	0	suburb	discarded_tanks	metal	light	[0-5]	[0-5]	[0-1]	[0-5]	partial	rain	clear	yes	[5-50]	[5-50]
no	no	no	no	0	0	suburb	miscellaneous	miscelaneous	light	[0-5]	[0-5]	[0-1]	[0-5]	full	tap	turbid	yes	[<5]	[<5]
no	no	no	no	0	0	suburb	miscellaneous	miscelaneous	light	[0-5]	[0-5]	[0-1]	[0-5]	full	tap	turbid	yes	[<5]	[<5]
no	no	no	no	0	0	suburb	miscellaneous	miscelaneous	light	[0-5]	[0-5]	[0-1]	[0-5]	full	tap	turbid	yes	[<5]	[<5]
yes	yes	yes	yes	2	27	suburb	flower_pots	plastic	transparent	[0-5]	[0-5]	[0-1]	[0-5]	full	rain	clear	no	[<5]	[<5]
no	no	no	yes	0	0	suburb	discarded_tanks	plastic	light	[0-5]	[0-5]	[0-1]	[0-5]	partial	rain	clear	no	[5-50]	[<5]
yes	yes	yes	yes	3	2	suburb	discarded_tanks	plastic	light	[0-5]	[0-5]	[0-1]	[0-5]	partial	rain	clear	no	[<5]	[<5]
no	no	yes	yes	0	0	suburb	discarded_tanks	metal	light	[0-5]	[0-5]	[0-1]	[0-5]	none	rain	clear	no	[5-50]	[5-50]
no	no	no	no	0	0	suburb	discarded_tanks	plastic	light	[5-10]	[0-5]	[0-1]	[0-5]	none	rain	turbid	no	[5-50]	[5-50]
no	no	no	yes	0	0	suburb	used_tyres	rubber	black	[5-10]	[0-5]	[0-1]	[0-5]	none	rain	clear	no	[5-50]	[5-50]
no	yes	no	yes	0	2	suburb	used_tyres	rubber	black	[5-10]	[0-5]	[0-1]	[0-5]	none	rain	clear	no	[<5]	[<5]
no	no	no	no	0	0	suburb	discarded_tanks	plastic	light	[5-10]	[0-5]	[0-1]	[0-5]	partial	rain	clear	no	[5-50]	[5-50]
no	no	no	no	0	0	suburb	discarded_tanks	plastic	light	[5-10]	[0-5]	[0-1]	[0-5]	partial	rain	clear	no	[5-50]	[<5]
no	no	no	no	0	0	suburb	used_tyres	rubber	black	[5-10]	[0-5]	[0-1]	[0-5]	none	rain	clear	no	[5-50]	[5-50]
no	no	no	no	0	0	suburb	used_tyres	rubber	black	[5-10]	[0-5]	[0-1]	[0-5]	none	rain	clear	no	[<5]	[<5]
yes	yes	yes	yes	4	3	suburb	discarded_tanks	plastic	transparent	[0-5]	[0-5]	[0-1]	[0-5]	full	rain	clear	yes	[5-50]	[<5]
no	no	no	no	0	0	suburb	discarded_tanks	plastic	light	[0-5]	[0-5]	[0-1]	[0-5]	full	rain	polluted	yes	[<5]	[<5]
yes	no	yes	no	5	0	suburb	water_storage	plastic	light	[0-5]	[0-5]	[0-1]	[0-5]	none	rain	clear	yes	[>50]	[5-50]
no	no	no	no	0	0	suburb	water_storage	metal	black	[0-5]	[>10]	[0-1]	[0-5]	partial	rain	clear	no	[>50]	[5-50]
no	no	no	no	0	0	suburb	water_storage	plastic	light	[0-5]	[>10]	[0-1]	[0-5]	none	tap	clear	no	[5-50]	[5-50]
no	no	no	no	0	0	suburb	water_storage	plastic	light	[0-5]	[>10]	[0-1]	[0-5]	none	tap	clear	no	[5-50]	[5-50]
no	no	no	no	0	0	suburb	water_storage	plastic	light	[0-5]	[>10]	[0-1]	[0-5]	none	tap	clear	no	[5-50]	[5-50]
no	no	no	no	0	0	suburb	water_storage	plastic	light	[0-5]	[>10]	[0-1]	[0-5]	none	tap	clear	no	[5-50]	[5-50]
no	yes	yes	yes	0	3	suburb	water_storage	plastic	light	[0-5]	[0-5]	[0-1]	[0-5]	partial	tap	clear	no	[5-50]	[5-50]
no	yes	no	yes	0	8	suburb	used_tyres	rubber	black	[0-5]	[>10]	[0-1]	[0-5]	none	rain	turbid	no	[5-50]	[<5]
no	no	no	no	0	0	suburb	water_storage	plastic	light	[0-5]	[0-5]	[0-1]	[0-5]	partial	tap	clear	no	[5-50]	[<5]
no	no	no	no	0	0	suburb	water_storage	plastic	light	[0-5]	[0-5]	[0-1]	[0-5]	partial	tap	clear	no	[5-50]	[<5]
no	no	no	no	0	0	suburb	water_storage	plastic	light	[0-5]	[0-5]	[0-1]	[0-5]	partial	tap	clear	no	[5-50]	[<5]
no	no	no	no	0	0	suburb	used_tyres	rubber	black	[0-5]	[>10]	[0-1]	[0-5]	none	rain	clear	no	[5-50]	[<5]
no	no	no	no	0	0	suburb	miscellaneous	miscelaneous	light	[0-5]	[>10]	[0-1]	[0-5]	none	tap	turbid	no	[<5]	[<5]
no	no	no	no	0	0	suburb	water_storage	metal	black	[0-5]	[>10]	[0-1]	[0-5]	full	rain	clear	no	[>50]	[<5]
yes	yes	yes	yes	2	16	suburb	discarded_tanks	metal	light	[0-5]	[0-5]	[0-1]	[0-5]	none	rain	clear	no	[>50]	[5-50]
no	no	no	no	0	0	suburb	water_storage	plastic	light	[0-5]	[>10]	[0-1]	[>10]	partial	tap	clear	no	[5-50]	[5-50]
no	no	no	no	0	0	suburb	water_storage	plastic	light	[0-5]	[>10]	[0-1]	[>10]	partial	tap	clear	no	[5-50]	[5-50]
no	no	no	no	0	0	suburb	water_storage	plastic	light	[0-5]	[>10]	[0-1]	[>10]	partial	tap	clear	no	[5-50]	[5-50]
no	no	no	no	0	0	suburb	water_storage	plastic	light	[0-5]	[>10]	[0-1]	[>10]	partial	tap	clear	no	[5-50]	[5-50]
no	no	no	no	0	0	suburb	water_storage	plastic	light	[0-5]	[>10]	[0-1]	[>10]	partial	tap	clear	no	[5-50]	[5-50]
no	no	no	no	0	0	suburb	water_storage	plastic	light	[0-5]	[>10]	[0-1]	[>10]	partial	tap	clear	no	[5-50]	[5-50]
no	no	no	no	0	0	suburb	water_storage	plastic	light	[0-5]	[>10]	[0-1]	[>10]	partial	tap	clear	no	[5-50]	[5-50]
no	no	no	no	0	0	suburb	water_storage	plastic	light	[0-5]	[>10]	[0-1]	[>10]	partial	tap	clear	no	[5-50]	[5-50]
no	no	no	no	0	0	suburb	water_storage	plastic	light	[0-5]	[>10]	[0-1]	[>10]	partial	tap	clear	no	[5-50]	[5-50]
no	no	no	no	0	0	suburb	water_storage	plastic	light	[0-5]	[>10]	[0-1]	[>10]	partial	tap	clear	no	[5-50]	[5-50]
no	no	no	no	0	0	suburb	water_storage	plastic	light	[0-5]	[>10]	[0-1]	[>10]	partial	tap	clear	no	[5-50]	[5-50]
